# Supplementary material for: Clinical relevance of intraoperative blood loss in pancreatic surgery: a systematic review and meta-analysis to reappraise the impact on post operative pancreatic fistula
Source: Langenbecks Arch Surg. 2025 Nov 10;411(1):9. doi: 10.1007/s00423-025-03902-6 (PMC12602675; doi:10.1007/s00423-025-03902-6)
Supplement: Supplementary file 1 — Supplementary Material 1 [file 423_2025_3902_MOESM1_ESM.xlsx]

## Sheet: Pancreas
Title Study	Authors (1°, 2°, last)	Journal	Year of Pubblication	DOI	Population	Type of pancreatectomy (1=PD, 2=DP, 3=TP)	Study type	POPF	Outcome (1=POPF, 2=Mortality)	Outcome definition	Multivariate, independent factor	Median EBL (mL)	Mean EBL (mL)	Tasso range EBL (%)	Mediana EBL complicanza	Delta EBL complicanza	Cut-off EBL complicanza	Tasso di complicanza rispetto a cut-off (%)	p univariate	HR	OR	RR	b	HR	OR	RR	b	AUROC	p multivariate	BL estimation	Note
								POPF/NoPOPF
POPF - Qualitative analysis included articles
Exposure to Blood Components and Inflammation Contribute to Pancreatic Cancer Progression	R Saito, H Kawaida, D Ichikawa	Annals of Surgical Oncology	2021	https://doi.org/10.1245/s10434-021-10250-4	107	1, 2	Retrospective	30/77	1	ISGPS updated definition	No			<1100/≥1100: 27.1/72.9		na	1100 (the upper quartile value for all cases)	28.2/27.6	0.96											NA
A deep pancreas is a novel predictor of pancreatic fistula after pancreaticoduodenectomy in patients with a nondilated main pancreatic duct	M Iseki, H Noda, T Rikiyama	Surgery	2021	https://doi.org/10.1016/j.surg.2020.11.033	181	1	Retrospective	50/131	1	ISGPS updated definition	No	646 (100–2760)		<620/≥620: 47.5/52.5		na	620	24.4/30.5	0.407									AUC 0.51 (Sensitivity 58.0%, specificity 49.6%)		NA	Patients with non-dilated MPD
Intraoperative amylase level of pancreatic juice as a simple predictor of pancreatic fistula after pancreaticoduodenectomy	K Furukawa, T Gocho, T Ikegami	Pancreatology	2021	https://doi.org/10.1016/j.pan.2020.10.048	75	1	Retrospective	23/52	1	CR-POPF ISGPF	YES					420 (250–723)/910 (548–1243), p<0.01	430		<0.01		10.50 (2.23–19.42)				21.91 (3.11–154.64)				<0.01	NA	The only significant predictor of POPF in patients with intraoperative pancreatic amylase level of pancreatic juice ≥ 2.17x10^5 was high intraoperative blood loss (IBL in POPF patients vs no-POPF patients with pancreatic juice >2.17x10^5: 828 (530-1,160) vs 303 (230-720) p<0.01). The association between IBL and POPF could be explained by the fact that excessive IBL causes tissue ischemia and comp…
Predictors and Outcomes of Pancreatic Fistula Following Pancreaticoduodenectomy: a Dual Center Experience	S Kumar, A Chandra, S Masood	Indian Journal of Surgical Oncology	2021	ultrasound	67	1	Retrospective	14/53	1	ISGPS updated definition	YES	300 (50–2000)	420 ± 375			371 ± 317/600 ± 530			0.045											NA
The effectiveness, risks and improvement of laparoscopic pancreaticoduodenectomy during the learning curve: a propensity score-matched analysis	L Huang, Y Tian, S Chen	Gland Surgery	2020	https://doi.org/10.21037/gs-20-98	196	1	Retrospective	40/156	1, 2	ISGPS updated definition	No	OPD: 300 (200-500), LPD: 200 (100-400)				na	200		0.051		0.5 (0.25-1)				0.77 (0.32-1.86)				0.567	NA
The individualized selection of Pancreaticoenteric anastomosis in Pancreaticoduodenectomy	KM Jin, W Liu, BC Xing	BMC Surgery	2020	https://doi.org/10.1186/s12893-020-00791-y	529	1	Retrospective	52/477	1	POPF ISGPF CR	No	200(50–1500)				na	400		0.814		1.076 (0.582–1.992)									NA
Role of ultrasound shear wave elastography in preoperative prediction of pancreatic fistula after pancreaticoduodenectomy	N Sushma, P Gupta, H Singh	Pancreatology	2020	https://doi.org/10.1016/j.pan.2020.10.047	50	1	Prospective	7/43	1	CR-POPF ISGPF	No	300 (200-438)				300(250)/400(250)			0.2											NA
Drain Contamination after Distal Pancreatectomy: Incidence, Risk Factors, and Association with Postoperative Pancreatic Fistula	F Yang, C Jin, D Fu	Journal of Gastrointestinal Surgery	2019	https://doi.org/10.1007/s11605-019-04155-7	480	2	Retrospective	112/368	1	ISGPS updated definition	No			≥550: 18.8		na	550	33.3 (≥550)	0.0128						1.591 (0.887–2.856)				0.1194	NA
Factors affecting healing time of postoperative pancreatic fistula in patients undergoing pancreaticoduodenectomy	Y Tomimaru, K Noguchi, K Dono	Molecular and Clinical Oncology	2019	https://doi.org/10.3892/mco.2019.1812	158	1	Retrospective	38/120	1	ISGPS updated definition	No		844±566			814±538/936±644			0.2489											NA	Univariate analysis revealed that IBL (<696 vs. ≥696 ml) was associated with CR-POPF healing time (p=0.0204). The multivariate analysis demonstrated that IBL (<696 vs. ≥696ml) was an independent factor for CR-POPF healing time (OR 0.429 (0.200-0.923) p=0.0305).
Novel risk scoring system for prediction of pancreatic fistula after pancreaticoduodenectomy	Y Li, F Zhou, J Zhou	World Journal of Gastroenterology	2019	https://doi.org/10.3748/wjg.v25.i21.2650	298 (189 study group [Pts admitted from 2011-2014 used to evaluate the risk factors for POPF], 109 validation group [from 2015-2016 used to validate this system])	1	Retrospective	61/237	1	ISGPS updated definition	YES		320.3 ± 269.3 in study group, 326.6 ± 267.5 in validation group			287.4 ± 229.3/451.3 ± 365.1, p=0.001	500		0.001		3.63 (1.65-7.98)				1.002 (1.001-1.003)				0.006	NA
Perioperative Net Fluid Balance Predicts Pancreatic Fistula After Pancreaticoduodenectomy	LK Winer, VK Dhar, SH Patel et al.	Journal of Gastrointestinal Surgery	2018	https://doi.org/10.1007/s11605-018-3813-y	104	1	Retrospective	18/86	1	ISGPS updated definition	No	500 (300–850)				na													ns
Improved perioperative outcomes of laparoscopic distal pancreatosplenectomy: modified lasso technique	Y Kawasaki, HK Hwang, WJ Lee	ANZ Journal of Surgery	2018	https://doi.org/10.1111/ans.14351	61 (30 c-LDPS, 31 ml-LDPS)	2	Retrospective	10/51	1	CR-POPF ISGPF	No	200 (0-1250) in c-LDPS/20 (0-200) in ml-LDPS				100 (0-700)/175 (0-1250)			0.25											NA
Impact of obesity on short and long term results following a pancreatico-duodenectomy	A Shamali, V Shelat, M Abu Hilal	International Journal of Surgery	2017	https://doi.org/10.1016/j.ijsu.2017.04.058	524 (97 Group A [BMI ≥ 30], 427 Group B [BMI<30]	1	Prospective	97/427	1	POPF ISGPF NO CR mention	No	660 (400–1100) in Group A, 500 (300–800) in Group B				na	Minimal blood loss was defined as at least 100 mL		0.740		0.910 (0.877–1.00)				1.00 (0.999–1.001)				0.644	NA	Minimal blood loss was defined as at least 100 mL
Excess intraoperative fluid volume administration is associated with pancreatic fistula after pancreaticoduodenectomy: A retrospective multicenter study	IW Han, H Kim, CS Lim	Medicine	2017	https://doi.org/10.1097/md.0000000000006893	182 (98 High-IOF group, 84 Low-IOF group)	1	Retrospective	40/142	1	POPF ISGPF NO CR mention POPF inlcude A grade too	No	850.2±502.8 in Low IOF, 861.2±465.2 in High IOF				878.3±474/782.3±506.6			0.287											NA
Risk factors for postoperative pancreatic fistula: Analysis of 539 successive cases of pancreaticoduodenectomy	BY Hu, T Wan, JH Dong	World Journal of Gastroenterology	2016	https://doi.org/10.3748/wjg.v22.i34.7797	539	1	Retrospective	198/341	1	POPF ISGPF w CR	No					na	600	51/47.9	0.715											NA
External Versus Internal Pancreatic Duct Drainage for the Early Efficacy After Pancreaticoduodenectomy: A Retrospectively Comparative Study	G Wang, L Li, B Sun	Journal of Investigative Surgery	2016	https://doi.org/10.3109/08941939.2015.1105327	395 (EDG 224, IDG 171)	1	Retrospective	37/358	1	POPF ISGPF w CR	No			<600: 72.3% in EGD, 69.6% in IGD		na	600	79.6/20.4	0.8747											NA
Application of air insufflation to prevent clinical pancreatic fistula after pancreaticoduodenectomy	H Yang, XF Lu, YX Chen	World Journal of Gastroenterology	2015	https://doi.org/10.3748/wjg.v21.i6.1872	111 (46 AIT group, 65 non-AIT group)	1	Retrospective	18/93	1	CR-POPF ISGPF	YES		347.3 ± 195.7 in AIT group, 289.7 ± 159.9 in non-AIT group			290.2±144/428.9 ± 272.6			0.05						OR 1.00 (1.00-1.01)				0.02	NA
Assessment of a complication risk score and study of complication profile in laparoscopic distal pancreatectomy	G Malleo, R Salvia, G Butturini	Journal of Gastrointestinal Surgery	2014	https://doi.org/10.1007/s11605-014-2651-9	100	2	Retrospective	13/87	1	CR-POPF ISGPF	YES			<150/≥150: 59/41		na	150	30.8/69.2	0.05						5.318 (1.819–11.657)				0.024	From the suction canister content minus irrigations	EBL serves as a surrogate marker of technical operative complexity and hampers optimal visualization of the surgical field.
After distal pancreatectomy pancreatic leakage from the stump of the pancreas may be due to drain failure or pancreatic ductal back pressure	Y Hashimoto, LW Traverso	Journal of Gastrointestinal Surgery	2012	https://doi.org/10.1007/s11605-012-1849-y	223	2	Retrospective	33/190	1	CR-POPF ISGPF	YES			>1000: 10%		549 ± 824 [40–6,500] and 377 ± 364 [40–2,200]/760 ± 856 [100–4,500]	1000	EBL > 1000. 6.3% in no-POPF, 21% in CR-POPF	0.021						7.01 (1.89–26.09)				0.004	NA
The impact of body mass index on pancreatic fistula after pancreaticoduodenectomy in Asian patients on the basis of Asia-Pacific perspective of body mass index	HK Hwang, JS Park, DS Yoon	JOP	2011	http://www.serena.unina.it/index.php/jop/article/view/481/679	159 (113 BMI<25, 46 BMI≥25)	1	Retrospective	27/132	1	CR-POPF ISGPF	YES	1100 (700-1600)				1000 (650-1500)/1600 (1100-2000)			0.001						1.113 (1.043-1.188), OR estimates the risk of CR-POPF related to the increase of 100 mL in BL				0.001	NA
Predictive risk factors for clinically relevant pancreatic fistula analyzed in 1,239 patients with pancreaticoduodenectomy: multicenter data collection as a project study of pancreatic surgery by the Japanese Society of Hepato-Biliary-Pancreatic Surgery	Manabu Kawai, Satoshi Kondo,	Journal of Hepato-Biliary-Pancreatic Sciences	2011	https://doi.org/10.1007/s00534-011-0373-x	1239	1	Retrospective	178/1061	1	CR-POPF ISGPF	YES					1215 ± 1168 in 865 pazienti + 1170 ± 1056 in 196 pazienti/1596 ±1849	1000		< 0.01						2.5 (1.5–4.2)				0.001	NA
Risk factors for postoperative pancreatic fistula after pancreaticoduodenectomy: the significance of the ratio of the main pancreatic duct to the pancreas body as a predictor of leakage	N Akamatsu, Y Sugawara, D Hashimoto	Journal of Hepato-Biliary-Pancreatic Sciences	2010	https://doi.org/10.1007/s00534-009-0248-6	122	1	Retrospective	33/89	1	POPF ISGPF NO CR mention POPF inlcude A grade too	YES					1081 ± 866/1907 ± 1594			0.0004						(BL 100) 1.1 (1.05-1.17)				<0.0001	NA
The effect of high intraoperative blood loss on pancreatic fistula development after pancreatoduodenectomy: An international, multi-institutional propensity score matched analysis	F Casciani, MT Trudeau, Pancreas Fistula Study Group	Surgery	2021	https://doi.org/10.1016/j.surg.2021.03.044	5795	1	Retrospective	932/4863	1.2	ISGPS updated definition	YES	350 (200-500)		>700: 16.4			700 (twice the median)	After PSC: 2/4.7	After PSC: <0.001											BL estimated by the staff surgeon after consultation with the attending anesthesiologist	EBL was dichotomized so that “high EBL” was defined as twice the median. Rather than applying an arbitrary cutoff based solely on EBL percentile distribution, this classification allows high EBL to be significantly greater (double) compared with the median value, irrespective of the number of patients experiencing high EBL in the study population. Therefore, after confirming the alignment of medi…
Blood loss predicts pancreas-specific complications only in high-risk patients: results of a prospective and systematic blood loss estimation during pancreatoduodenectomy	Marchegiani G, Perri G, Reich F, et al.	BJS	2023	DOI: 10.1093/bjs/znad207	904	1	Prospective	455/449	1	ISGPS updated definition	YES
Differences in grade C postpancreatectomy hemorrhage with or without clinically relevant pancreatic stula after pancreaticoduodenectomy: A retrospective cohort study	Dai Y, Fu J, Lu X, et al.	Surgery	2025	DOI: 10.1016/j.surg.2025.109355	90	1	Retrospective	52/38	1	ISGPS updated definition	No
Baseline Body Composition and 3D-Extracellular Volume Fraction for Predicting Pancreatic Fistula after Distal Pancreatectomy in Pancreatic Body and/or Tail Adenocarcinoma	Cai W, Zhu Y, Li D, et al.	Academic Radiology	2025	https://doi.org/10.1016/j.acra.2024.10.010	329	2	Retrospective	65/264	1	ISGPS updated definition	YES
	Means they are also included in the quantitative analysis
Only for POPF independent factor analysis.
Surgeon experience contributes to improved outcomes in pancreatoduodenectomies at high risk for fistula development	F Casciani, MT Trudeau, Pancreas Fistula Study Group	Surgery	2021	https://doi.org/10.1016/j.surg.2020.11.022	830 (High risk for CR-POPF)	1			1	ISGPS updated definition	YES			≤400/401-700/701-1000/≥1001: 20.1/30.8/22.5/26.6		na	≤400/401-700/701-1000/≥1001	No CR-POPF vs yes CR-POPF: 23.8 vs 12.9/27.8 vs 36.8/22.9 vs 21.8/25.5 vs 28.6			1 (≤400 Ref/401-700/701-1000/≥1001)		2.646 (1.421-4.928)/2.046 (0.989-4.231)/2.132 (0.968-4.695)				0.023/0.03/0.054/0.060	BL estimated by the staff surgeon after consultation with the attending anesthesiologist	Minimizing BL (400 mL) yielded significant CR-POPF reduction among less experienced surgeons (23.0% vs 46.2%,p <0.001), while this advantage was evident, but less pronounced, for more experienced surgeons (18.5% vs 27.1%, p=0.183).
The Beneficial Effects of Minimizing Blood Loss in Pancreatoduodenectomy	TF Seykora, BL Ecker, CM Vollmer Jr	Annals of Surgery	2019	https://doi.org/10.1097/sla.0000000000002714	5323	1			1.2	ISGPS updated definition	YES	400 (250-600)	521 ± 629	0-300/301-750/751-1300/>1300: 4.3/39.5/10.1/6.1		na	0-300/301-750/751-1300/>1300	10.7/14.8/13.2/16.8			1		1.450 (1.191-1.766), p<0.05/1.158 (0.823-1.631), p>0.05/1.346 (0.896-2.021), p>0.05					Blood loss was estimated (EBL) at the immediate conclusion of the operation by the attending surgeon in consultation with the anesthesia team and was not empirically calculated	Estimated blood loss (EBL) was discretized (0 to 300, 301 to 750, 751 to 1300, and >1300 mL). Compared with the cohort with minimal (≤300 mL) blood loss, 1 degree of escalation (301 to 750 mL) increased the probability of developing CR-POPF. Two degrees of escalation (751 to 1300 mL) predisposed to the loss of CR-POPF development. Three degrees (>1300 mL) removal from baseline carried a significa…
The Influence of Intraoperative Blood Loss on Fistula Development Following Pancreatoduodenectomy	MT Trudeau, F Casciani, Pancreas Fistula Study Group	Annals of Surgery	2020	https://doi.org/10.1097/sla.0000000000004549	5334	1			1	ISGPS updated definition	YES	400 (250-600)				350/400, p=0.002	≤150 mL (10th percentile)/151– 400/401–1000/> 1000 mL (90th percentile)	8.5/13.4/15.2/16.9, p< 0.001			1		<150 REF/150–400/401–1000/> 1000: 1.41 (0.98–2.01)/2.12 (1.46–3.06)/2.36 (1.51–3.67)				<0.001	Blood loss was estimated by the attending surgeon after consultation with the staff anesthesiologist	There is a 37% increase in CR-POPF rate (15.7%–21.6%) when blood loss exceeds the median.
A prospectively validated clinical risk score accurately predicts pancreatic fistula after pancreatoduodenectomy	MP Callery, WB Pratt, CM Vollmer Jr	Journal of the American College of Surgeon	2013	https://doi.org/10.1016/j.jamcollsurg.2012.09.002	233	1			1	CR-POPF ISGPF	YES	350				na					1		400/401-700/701-1000/>1000: 1.59 (1.06-2.36)/2.51 (1.13-5.59)/3.99 (1.20-13.1)				0.024	NA	Independent logistic regression analysis demonstrated that IBL > 1000 mL had the most significant impact, predisposing patients to nearly a 6-fold increase in fistula development (OR 5.60 (1.65-18.98=, p=0.006). Each unit of BL, measured in 300-mL increments, beyond a standard 400 mL, predisposed patients to roughly a 60% increase in fistula development. This standard estimate of 400 mL is also a…
Risk prediction for development of pancreatic fistula using the ISGPF classification scheme	WB Pratt, MP Callery, CM Vollmer Jr	World Journal of Surgery	2008	https://doi.org/10.1007/s00268-007-9388-5	233	1			1	CR-POPF ISGPF	YES	350		>1000: 6.4%		na	1000	≥1000: 4% in no-POPF, 19% in POPF/<1000: 96% in no-POPF, 81% in POPF			1		8.67 (1.69–44.53)				0.01	NA	Excessive BL was the most significant factor predisposing patients to CR-POPF, and it seldom occurred in ‘‘No Fistula’’ or grade A patients. Although our univariate and multivariate analyses demonstrate that BL≥1,000 ml is associated with CR-POPF, it remains unclear whether this is an acceptable threshold. In our hands, median blood loss is 350 ml, and blood loss exceeding 1,000 ml represents a s…
White indicates studies that were included in the qualitative analysis.
Green indicates studies that were included in the qualitative & quantitative analysis.
Organe indicates studies that were included only in the IBL indepednet factor analysis
														107	13018
														181
														75
														67
														196
														529
														50
														480
														158
														298
														104
														61
														524
														182
														539
														395
														111
														100
														223
														159
														1239
														122
														5795
														904
														90
														329
											No

## Sheet: Qualitative analysis
Differences in grade C postpancreatectomy hemorrhage with or without clinically relevant pancreatic stula after pancreaticoduodenectomy: A retrospective cohort study	Dai Y, Fu J, Lu X, et al.	Surgery	2025	DOI: 10.1016/j.surg.2025.109355	90	1	Retrospective	52/38	1	ISGPS updated definition	No					na	1100 (the upper quartile value for all cases)	28.2/27.6	0.96											NA
Baseline Body Composition and 3D-Extracellular Volume Fraction for Predicting Pancreatic Fistula after Distal Pancreatectomy in Pancreatic Body and/or Tail Adenocarcinoma	Cai W, Zhu Y, Li D, et al.	Academic Radiology	2025	https://doi.org/10.1016/j.acra.2024.10.010	329	2	Retrospective	65/264	1	ISGPS updated definition	YES					na	620	24.4/30.5	0.407									AUC 0.51 (Sensitivity 58.0%, specificity 49.6%)		NA	Patients with non-dilated MPD
Blood loss predicts pancreas-specific complications only in high-risk patients: results of a prospective and systematic blood loss estimation during pancreatoduodenectomy	Marchegiani G, Perri G, Reich F, et al.	BJS	2023	DOI: 10.1093/bjs/znad207	904	1	Prospective	455/449	1	ISGPS updated definition	YES					420 (250–723)/910 (548–1243), p<0.01	430		<0.01		10.50 (2.23–19.42)				21.91 (3.11–154.64)				<0.01	NA	The only significant predictor of POPF in patients with intraoperative pancreatic amylase level of pancreatic juice ≥ 2.17x10^5 was high intraoperative blood loss (IBL in POPF patients vs no-POPF patients with pancreatic juice >2.17x10^5: 828 (530-1,160) vs 303 (230-720) p<0.01). The association between IBL and POPF could be explained by the fact that excessive IBL causes tissue ischemia and comp…
Exposure to Blood Components and Inflammation Contribute to Pancreatic Cancer Progression	R Saito, H Kawaida, D Ichikawa	Annals of Surgical Oncology	2021	https://doi.org/10.1245/s10434-021-10250-4	107	1, 2	Retrospective	30/77	1	ISGPS updated definition	No			<1100/≥1100: 27.1/72.9		371 ± 317/600 ± 530			0.045											NA
A deep pancreas is a novel predictor of pancreatic fistula after pancreaticoduodenectomy in patients with a nondilated main pancreatic duct	M Iseki, H Noda, T Rikiyama	Surgery	2021	https://doi.org/10.1016/j.surg.2020.11.033	181	1	Retrospective	50/131	1	ISGPS updated definition	No	646 (100–2760)		<620/≥620: 47.5/52.5		na	200		0.051		0.5 (0.25-1)				0.77 (0.32-1.86)				0.567	NA
Intraoperative amylase level of pancreatic juice as a simple predictor of pancreatic fistula after pancreaticoduodenectomy	K Furukawa, T Gocho, T Ikegami	Pancreatology	2021	https://doi.org/10.1016/j.pan.2020.10.048	75	1	Retrospective	23/52	1	CR-POPF ISGPF	YES					na	400		0.814		1.076 (0.582–1.992)									NA
Predictors and Outcomes of Pancreatic Fistula Following Pancreaticoduodenectomy: a Dual Center Experience	S Kumar, A Chandra, S Masood	Indian Journal of Surgical Oncology	2021	ultrasound	67	1	Retrospective	14/53	1	ISGPS updated definition	YES	300 (50–2000)	420 ± 375			300(250)/400(250)			0.2											NA
The effect of high intraoperative blood loss on pancreatic fistula development after pancreatoduodenectomy: An international, multi-institutional propensity score matched analysis	F Casciani, MT Trudeau, Pancreas Fistula Study Group	Surgery	2021	https://doi.org/10.1016/j.surg.2021.03.044	5795	1	Retrospective	932/4863	1.2	ISGPS updated definition	YES	350 (200-500)		>700: 16.4		na	550	33.3 (≥550)	0.0128						1.591 (0.887–2.856)				0.1194	NA
The effectiveness, risks and improvement of laparoscopic pancreaticoduodenectomy during the learning curve: a propensity score-matched analysis	L Huang, Y Tian, S Chen	Gland Surgery	2020	https://doi.org/10.21037/gs-20-98	196	1	Retrospective	40/156	1, 2	ISGPS updated definition	No	OPD: 300 (200-500), LPD: 200 (100-400)				814±538/936±644			0.2489											NA	Univariate analysis revealed that IBL (<696 vs. ≥696 ml) was associated with CR-POPF healing time (p=0.0204). The multivariate analysis demonstrated that IBL (<696 vs. ≥696ml) was an independent factor for CR-POPF healing time (OR 0.429 (0.200-0.923) p=0.0305).
The individualized selection of Pancreaticoenteric anastomosis in Pancreaticoduodenectomy	KM Jin, W Liu, BC Xing	BMC Surgery	2020	https://doi.org/10.1186/s12893-020-00791-y	529	1	Retrospective	52/477	1	POPF ISGPF CR	No	200(50–1500)				287.4 ± 229.3/451.3 ± 365.1, p=0.001	500		0.001		3.63 (1.65-7.98)				1.002 (1.001-1.003)				0.006	NA
Role of ultrasound shear wave elastography in preoperative prediction of pancreatic fistula after pancreaticoduodenectomy	N Sushma, P Gupta, H Singh	Pancreatology	2020	https://doi.org/10.1016/j.pan.2020.10.047	50	1	Prospective	7/43	1	CR-POPF ISGPF	No	300 (200-438)				na													ns
Drain Contamination after Distal Pancreatectomy: Incidence, Risk Factors, and Association with Postoperative Pancreatic Fistula	F Yang, C Jin, D Fu	Journal of Gastrointestinal Surgery	2019	https://doi.org/10.1007/s11605-019-04155-7	480	2	Retrospective	112/368	1	ISGPS updated definition	No			≥550: 18.8		100 (0-700)/175 (0-1250)			0.25											NA
Factors affecting healing time of postoperative pancreatic fistula in patients undergoing pancreaticoduodenectomy	Y Tomimaru, K Noguchi, K Dono	Molecular and Clinical Oncology	2019	https://doi.org/10.3892/mco.2019.1812	158	1	Retrospective	38/120	1	ISGPS updated definition	No		844±566			na	Minimal blood loss was defined as at least 100 mL		0.740		0.910 (0.877–1.00)				1.00 (0.999–1.001)				0.644	NA	Minimal blood loss was defined as at least 100 mL
Novel risk scoring system for prediction of pancreatic fistula after pancreaticoduodenectomy	Y Li, F Zhou, J Zhou	World Journal of Gastroenterology	2019	https://doi.org/10.3748/wjg.v25.i21.2650	298 (189 study group [Pts admitted from 2011-2014 used to evaluate the risk factors for POPF], 109 validation group [from 2015-2016 used to validate this system])	1	Retrospective	61/237	1	ISGPS updated definition	YES		320.3 ± 269.3 in study group, 326.6 ± 267.5 in validation group			878.3±474/782.3±506.6			0.287											NA
Perioperative Net Fluid Balance Predicts Pancreatic Fistula After Pancreaticoduodenectomy	LK Winer, VK Dhar, SH Patel et al.	Journal of Gastrointestinal Surgery	2018	https://doi.org/10.1007/s11605-018-3813-y	104	1	Retrospective	18/86	1	ISGPS updated definition	No	500 (300–850)				na	600	51/47.9	0.715											NA
Improved perioperative outcomes of laparoscopic distal pancreatosplenectomy: modified lasso technique	Y Kawasaki, HK Hwang, WJ Lee	ANZ Journal of Surgery	2018	https://doi.org/10.1111/ans.14351	61 (30 c-LDPS, 31 ml-LDPS)	2	Retrospective	10/51	1	CR-POPF ISGPF	No	200 (0-1250) in c-LDPS/20 (0-200) in ml-LDPS				na	600	79.6/20.4	0.8747											NA
Impact of obesity on short and long term results following a pancreatico-duodenectomy	A Shamali, V Shelat, M Abu Hilal	International Journal of Surgery	2017	https://doi.org/10.1016/j.ijsu.2017.04.058	524 (97 Group A [BMI ≥ 30], 427 Group B [BMI<30]	1	Prospective	97/427	1	POPF ISGPF NO CR mention	No	660 (400–1100) in Group A, 500 (300–800) in Group B				290.2±144/428.9 ± 272.6			0.05						OR 1.00 (1.00-1.01)				0.02	NA
Excess intraoperative fluid volume administration is associated with pancreatic fistula after pancreaticoduodenectomy: A retrospective multicenter study	IW Han, H Kim, CS Lim	Medicine	2017	https://doi.org/10.1097/md.0000000000006893	182 (98 High-IOF group, 84 Low-IOF group)	1	Retrospective	40/142	1	POPF ISGPF NO CR mention POPF inlcude A grade too	No	850.2±502.8 in Low IOF, 861.2±465.2 in High IOF				na	150	30.8/69.2	0.05						5.318 (1.819–11.657)				0.024	From the suction canister content minus irrigations	EBL serves as a surrogate marker of technical operative complexity and hampers optimal visualization of the surgical field.
Risk factors for postoperative pancreatic fistula: Analysis of 539 successive cases of pancreaticoduodenectomy	BY Hu, T Wan, JH Dong	World Journal of Gastroenterology	2016	https://doi.org/10.3748/wjg.v22.i34.7797	539	1	Retrospective	198/341	1	POPF ISGPF w CR	No					549 ± 824 [40–6,500] and 377 ± 364 [40–2,200]/760 ± 856 [100–4,500]	1000	EBL > 1000. 6.3% in no-POPF, 21% in CR-POPF	0.021						7.01 (1.89–26.09)				0.004	NA
External Versus Internal Pancreatic Duct Drainage for the Early Efficacy After Pancreaticoduodenectomy: A Retrospectively Comparative Study	G Wang, L Li, B Sun	Journal of Investigative Surgery	2016	https://doi.org/10.3109/08941939.2015.1105327	395 (EDG 224, IDG 171)	1	Retrospective	37/358	1	POPF ISGPF w CR	No			<600: 72.3% in EGD, 69.6% in IGD		1000 (650-1500)/1600 (1100-2000)			0.001						1.113 (1.043-1.188), OR estimates the risk of CR-POPF related to the increase of 100 mL in BL				0.001	NA
Application of air insufflation to prevent clinical pancreatic fistula after pancreaticoduodenectomy	H Yang, XF Lu, YX Chen	World Journal of Gastroenterology	2015	https://doi.org/10.3748/wjg.v21.i6.1872	111 (46 AIT group, 65 non-AIT group)	1	Retrospective	18/93	1	CR-POPF ISGPF	YES		347.3 ± 195.7 in AIT group, 289.7 ± 159.9 in non-AIT group			1215 ± 1168 in 865 pazienti + 1170 ± 1056 in 196 pazienti/1596 ±1849	1000		< 0.01						2.5 (1.5–4.2)				0.001	NA
Assessment of a complication risk score and study of complication profile in laparoscopic distal pancreatectomy	G Malleo, R Salvia, G Butturini	Journal of Gastrointestinal Surgery	2014	https://doi.org/10.1007/s11605-014-2651-9	100	2	Retrospective	13/87	1	CR-POPF ISGPF	YES			<150/≥150: 59/41		1081 ± 866/1907 ± 1594			0.0004						(BL 100) 1.1 (1.05-1.17)				<0.0001	NA
After distal pancreatectomy pancreatic leakage from the stump of the pancreas may be due to drain failure or pancreatic ductal back pressure	Y Hashimoto, LW Traverso	Journal of Gastrointestinal Surgery	2012	https://doi.org/10.1007/s11605-012-1849-y	223	2	Retrospective	33/190	1	CR-POPF ISGPF	YES			>1000: 10%			700 (twice the median)	After PSC: 2/4.7	After PSC: <0.001											BL estimated by the staff surgeon after consultation with the attending anesthesiologist	EBL was dichotomized so that “high EBL” was defined as twice the median. Rather than applying an arbitrary cutoff based solely on EBL percentile distribution, this classification allows high EBL to be significantly greater (double) compared with the median value, irrespective of the number of patients experiencing high EBL in the study population. Therefore, after confirming the alignment of medi…
The impact of body mass index on pancreatic fistula after pancreaticoduodenectomy in Asian patients on the basis of Asia-Pacific perspective of body mass index	HK Hwang, JS Park, DS Yoon	JOP	2011	http://www.serena.unina.it/index.php/jop/article/view/481/679	159 (113 BMI<25, 46 BMI≥25)	1	Retrospective	27/132	1	CR-POPF ISGPF	YES	1100 (700-1600)
Predictive risk factors for clinically relevant pancreatic fistula analyzed in 1,239 patients with pancreaticoduodenectomy: multicenter data collection as a project study of pancreatic surgery by the Japanese Society of Hepato-Biliary-Pancreatic Surgery	Manabu Kawai, Satoshi Kondo,	Journal of Hepato-Biliary-Pancreatic Sciences	2011	https://doi.org/10.1007/s00534-011-0373-x	1239	1	Retrospective	178/1061	1	CR-POPF ISGPF	YES
Risk factors for postoperative pancreatic fistula after pancreaticoduodenectomy: the significance of the ratio of the main pancreatic duct to the pancreas body as a predictor of leakage	N Akamatsu, Y Sugawara, D Hashimoto	Journal of Hepato-Biliary-Pancreatic Sciences	2010	https://doi.org/10.1007/s00534-009-0248-6	122	1	Retrospective	33/89	1	POPF ISGPF NO CR mention POPF inlcude A grade too	YES

## Sheet: Quantitative analysis
Differences in grade C postpancreatectomy hemorrhage with or without clinically relevant pancreatic stula after pancreaticoduodenectomy: A retrospective cohort study	Dai Y, Fu J, Lu X, et al.	Surgery	2025	DOI: 10.1016/j.surg.2025.109355	90	1	Retrospective	52/38	1	ISGPS updated definition	No					300(250)/400(250)			0.2											NA
Baseline Body Composition and 3D-Extracellular Volume Fraction for Predicting Pancreatic Fistula after Distal Pancreatectomy in Pancreatic Body and/or Tail Adenocarcinoma	Cai W, Zhu Y, Li D, et al.	Academic Radiology	2025	https://doi.org/10.1016/j.acra.2024.10.010	329	2	Retrospective	65/264	1	ISGPS updated definition	YES					814±538/936±644			0.2489											NA	Univariate analysis revealed that IBL (<696 vs. ≥696 ml) was associated with CR-POPF healing time (p=0.0204). The multivariate analysis demonstrated that IBL (<696 vs. ≥696ml) was an independent factor for CR-POPF healing time (OR 0.429 (0.200-0.923) p=0.0305).
Blood loss predicts pancreas-specific complications only in high-risk patients: results of a prospective and systematic blood loss estimation during pancreatoduodenectomy	Marchegiani G, Perri G, Reich F, et al.	BJS	2023	DOI: 10.1093/bjs/znad207	904	1	Prospective	455/449	1	ISGPS updated definition	YES					287.4 ± 229.3/451.3 ± 365.1, p=0.001	500		0.001		3.63 (1.65-7.98)				1.002 (1.001-1.003)				0.006	NA
The effect of high intraoperative blood loss on pancreatic fistula development after pancreatoduodenectomy: An international, multi-institutional propensity score matched analysis	F Casciani, MT Trudeau, Pancreas Fistula Study Group	Surgery	2021	https://doi.org/10.1016/j.surg.2021.03.044	5795	1	Retrospective	932/4863	1.2	ISGPS updated definition	YES	350 (200-500)		>700: 16.4		100 (0-700)/175 (0-1250)			0.25											NA
Intraoperative amylase level of pancreatic juice as a simple predictor of pancreatic fistula after pancreaticoduodenectomy	K Furukawa, T Gocho, T Ikegami	Pancreatology	2021	https://doi.org/10.1016/j.pan.2020.10.048	75	1	Retrospective	23/52	1	CR-POPF ISGPF	YES					290.2±144/428.9 ± 272.6			0.05						OR 1.00 (1.00-1.01)				0.02	NA
Predictors and Outcomes of Pancreatic Fistula Following Pancreaticoduodenectomy: a Dual Center Experience	S Kumar, A Chandra, S Masood	Indian Journal of Surgical Oncology	2021	ultrasound	67	1	Retrospective	14/53	1	ISGPS updated definition	YES	300 (50–2000)	420 ± 375			1000 (650-1500)/1600 (1100-2000)			0.001						1.113 (1.043-1.188), OR estimates the risk of CR-POPF related to the increase of 100 mL in BL				0.001	NA
Role of ultrasound shear wave elastography in preoperative prediction of pancreatic fistula after pancreaticoduodenectomy	N Sushma, P Gupta, H Singh	Pancreatology	2020	https://doi.org/10.1016/j.pan.2020.10.047	50	1	Prospective	7/43	1	CR-POPF ISGPF	No	300 (200-438)					700 (twice the median)	After PSC: 2/4.7	After PSC: <0.001											BL estimated by the staff surgeon after consultation with the attending anesthesiologist	EBL was dichotomized so that “high EBL” was defined as twice the median. Rather than applying an arbitrary cutoff based solely on EBL percentile distribution, this classification allows high EBL to be significantly greater (double) compared with the median value, irrespective of the number of patients experiencing high EBL in the study population. Therefore, after confirming the alignment of medi…
Factors affecting healing time of postoperative pancreatic fistula in patients undergoing pancreaticoduodenectomy	Y Tomimaru, K Noguchi, K Dono	Molecular and Clinical Oncology	2019	https://doi.org/10.3892/mco.2019.1812	158	1	Retrospective	38/120	1	ISGPS updated definition	No		844±566
Novel risk scoring system for prediction of pancreatic fistula after pancreaticoduodenectomy	Y Li, F Zhou, J Zhou	World Journal of Gastroenterology	2019	https://doi.org/10.3748/wjg.v25.i21.2650	298 (189 study group [Pts admitted from 2011-2014 used to evaluate the risk factors for POPF], 109 validation group [from 2015-2016 used to validate this system])	1	Retrospective	61/237	1	ISGPS updated definition	YES		320.3 ± 269.3 in study group, 326.6 ± 267.5 in validation group
Improved perioperative outcomes of laparoscopic distal pancreatosplenectomy: modified lasso technique	Y Kawasaki, HK Hwang, WJ Lee	ANZ Journal of Surgery	2018	https://doi.org/10.1111/ans.14351	61 (30 c-LDPS, 31 ml-LDPS)	2	Retrospective	10/51	1	CR-POPF ISGPF	No	200 (0-1250) in c-LDPS/20 (0-200) in ml-LDPS
Application of air insufflation to prevent clinical pancreatic fistula after pancreaticoduodenectomy	H Yang, XF Lu, YX Chen	World Journal of Gastroenterology	2015	https://doi.org/10.3748/wjg.v21.i6.1872	111 (46 AIT group, 65 non-AIT group)	1	Retrospective	18/93	1	CR-POPF ISGPF	YES		347.3 ± 195.7 in AIT group, 289.7 ± 159.9 in non-AIT group			420 (250–723)/910 (548–1243), p<0.01	430		<0.01		10.50 (2.23–19.42)				21.91 (3.11–154.64)				<0.01	NA	The only significant predictor of POPF in patients with intraoperative pancreatic amylase level of pancreatic juice ≥ 2.17x10^5 was high intraoperative blood loss (IBL in POPF patients vs no-POPF patients with pancreatic juice >2.17x10^5: 828 (530-1,160) vs 303 (230-720) p<0.01). The association between IBL and POPF could be explained by the fact that excessive IBL causes tissue ischemia and comp…
The impact of body mass index on pancreatic fistula after pancreaticoduodenectomy in Asian patients on the basis of Asia-Pacific perspective of body mass index	HK Hwang, JS Park, DS Yoon	JOP	2011	http://www.serena.unina.it/index.php/jop/article/view/481/679	159 (113 BMI<25, 46 BMI≥25)	1	Retrospective	27/132	1	CR-POPF ISGPF	YES	1100 (700-1600)				371 ± 317/600 ± 530			0.045											NA

## Sheet: IBL independent factor (POPF)
Baseline Body Composition and 3D-Extracellular Volume Fraction for Predicting Pancreatic Fistula after Distal Pancreatectomy in Pancreatic Body and/or Tail Adenocarcinoma	Cai W, Zhu Y, Li D, et al.	Academic Radiology	2025	https://doi.org/10.1016/j.acra.2024.10.010	329	2	Retrospective	65/264	1	ISGPS updated definition	YES					na	620	24.4/30.5	0.407									AUC 0.51 (Sensitivity 58.0%, specificity 49.6%)		NA	Patients with non-dilated MPD
Blood loss predicts pancreas-specific complications only in high-risk patients: results of a prospective and systematic blood loss estimation during pancreatoduodenectomy	Marchegiani G, Perri G, Reich F, et al.	BJS	2023	DOI: 10.1093/bjs/znad207	904	1	Prospective	455/449	1	ISGPS updated definition	YES					420 (250–723)/910 (548–1243), p<0.01	430		<0.01		10.50 (2.23–19.42)				21.91 (3.11–154.64)				<0.01	NA	The only significant predictor of POPF in patients with intraoperative pancreatic amylase level of pancreatic juice ≥ 2.17x10^5 was high intraoperative blood loss (IBL in POPF patients vs no-POPF patients with pancreatic juice >2.17x10^5: 828 (530-1,160) vs 303 (230-720) p<0.01). The association between IBL and POPF could be explained by the fact that excessive IBL causes tissue ischemia and comp…
Intraoperative amylase level of pancreatic juice as a simple predictor of pancreatic fistula after pancreaticoduodenectomy	K Furukawa, T Gocho, T Ikegami	Pancreatology	2021	https://doi.org/10.1016/j.pan.2020.10.048	75	1	Retrospective	23/52	1	CR-POPF ISGPF	YES					na	400		0.814		1.076 (0.582–1.992)									NA
Predictors and Outcomes of Pancreatic Fistula Following Pancreaticoduodenectomy: a Dual Center Experience	S Kumar, A Chandra, S Masood	Indian Journal of Surgical Oncology	2021	ultrasound	67	1	Retrospective	14/53	1	ISGPS updated definition	YES	300 (50–2000)	420 ± 375			300(250)/400(250)			0.2											NA
The effect of high intraoperative blood loss on pancreatic fistula development after pancreatoduodenectomy: An international, multi-institutional propensity score matched analysis	F Casciani, MT Trudeau, Pancreas Fistula Study Group	Surgery	2021	https://doi.org/10.1016/j.surg.2021.03.044	5795	1	Retrospective	932/4863	1.2	ISGPS updated definition	YES	350 (200-500)		>700: 16.4		na	550	33.3 (≥550)	0.0128						1.591 (0.887–2.856)				0.1194	NA
Surgeon experience contributes to improved outcomes in pancreatoduodenectomies at high risk for fistula development	F Casciani, MT Trudeau, Pancreas Fistula Study Group	Surgery	2021	https://doi.org/10.1016/j.surg.2020.11.022	830 (High risk for CR-POPF)	1			1	ISGPS updated definition	YES			≤400/401-700/701-1000/≥1001: 20.1/30.8/22.5/26.6		814±538/936±644			0.2489											NA	Univariate analysis revealed that IBL (<696 vs. ≥696 ml) was associated with CR-POPF healing time (p=0.0204). The multivariate analysis demonstrated that IBL (<696 vs. ≥696ml) was an independent factor for CR-POPF healing time (OR 0.429 (0.200-0.923) p=0.0305).
The Influence of Intraoperative Blood Loss on Fistula Development Following Pancreatoduodenectomy	MT Trudeau, F Casciani, Pancreas Fistula Study Group	Annals of Surgery	2020	https://doi.org/10.1097/sla.0000000000004549	5334	1			1	ISGPS updated definition	YES	400 (250-600)				na	Minimal blood loss was defined as at least 100 mL		0.740		0.910 (0.877–1.00)				1.00 (0.999–1.001)				0.644	NA	Minimal blood loss was defined as at least 100 mL
Novel risk scoring system for prediction of pancreatic fistula after pancreaticoduodenectomy	Y Li, F Zhou, J Zhou	World Journal of Gastroenterology	2019	https://doi.org/10.3748/wjg.v25.i21.2650	298 (189 study group [Pts admitted from 2011-2014 used to evaluate the risk factors for POPF], 109 validation group [from 2015-2016 used to validate this system])	1	Retrospective	61/237	1	ISGPS updated definition	YES		320.3 ± 269.3 in study group, 326.6 ± 267.5 in validation group			na	600	79.6/20.4	0.8747											NA
The Beneficial Effects of Minimizing Blood Loss in Pancreatoduodenectomy	TF Seykora, BL Ecker, CM Vollmer Jr	Annals of Surgery	2019	https://doi.org/10.1097/sla.0000000000002714	5323	1			1.2	ISGPS updated definition	YES	400 (250-600)	521 ± 629	0-300/301-750/751-1300/>1300: 4.3/39.5/10.1/6.1		290.2±144/428.9 ± 272.6			0.05						OR 1.00 (1.00-1.01)				0.02	NA
Application of air insufflation to prevent clinical pancreatic fistula after pancreaticoduodenectomy	H Yang, XF Lu, YX Chen	World Journal of Gastroenterology	2015	https://doi.org/10.3748/wjg.v21.i6.1872	111 (46 AIT group, 65 non-AIT group)	1	Retrospective	18/93	1	CR-POPF ISGPF	YES		347.3 ± 195.7 in AIT group, 289.7 ± 159.9 in non-AIT group
Assessment of a complication risk score and study of complication profile in laparoscopic distal pancreatectomy	G Malleo, R Salvia, G Butturini	Journal of Gastrointestinal Surgery	2014	https://doi.org/10.1007/s11605-014-2651-9	100	2	Retrospective	13/87	1	CR-POPF ISGPF	YES			<150/≥150: 59/41
A prospectively validated clinical risk score accurately predicts pancreatic fistula after pancreatoduodenectomy	MP Callery, WB Pratt, CM Vollmer Jr	Journal of the American College of Surgeon	2013	https://doi.org/10.1016/j.jamcollsurg.2012.09.002	233	1			1	CR-POPF ISGPF	YES	350
After distal pancreatectomy pancreatic leakage from the stump of the pancreas may be due to drain failure or pancreatic ductal back pressure	Y Hashimoto, LW Traverso	Journal of Gastrointestinal Surgery	2012	https://doi.org/10.1007/s11605-012-1849-y	223	2	Retrospective	33/190	1	CR-POPF ISGPF	YES			>1000: 10%		na	≤400/401-700/701-1000/≥1001	No CR-POPF vs yes CR-POPF: 23.8 vs 12.9/27.8 vs 36.8/22.9 vs 21.8/25.5 vs 28.6			1 (≤400 Ref/401-700/701-1000/≥1001)		2.646 (1.421-4.928)/2.046 (0.989-4.231)/2.132 (0.968-4.695)				0.023/0.03/0.054/0.060	BL estimated by the staff surgeon after consultation with the attending anesthesiologist	Minimizing BL (400 mL) yielded significant CR-POPF reduction among less experienced surgeons (23.0% vs 46.2%,p <0.001), while this advantage was evident, but less pronounced, for more experienced surgeons (18.5% vs 27.1%, p=0.183).
The impact of body mass index on pancreatic fistula after pancreaticoduodenectomy in Asian patients on the basis of Asia-Pacific perspective of body mass index	HK Hwang, JS Park, DS Yoon	JOP	2011	http://www.serena.unina.it/index.php/jop/article/view/481/679	159 (113 BMI<25, 46 BMI≥25)	1	Retrospective	27/132	1	CR-POPF ISGPF	YES	1100 (700-1600)				na	0-300/301-750/751-1300/>1300	10.7/14.8/13.2/16.8			1		1.450 (1.191-1.766), p<0.05/1.158 (0.823-1.631), p>0.05/1.346 (0.896-2.021), p>0.05					Blood loss was estimated (EBL) at the immediate conclusion of the operation by the attending surgeon in consultation with the anesthesia team and was not empirically calculated	Estimated blood loss (EBL) was discretized (0 to 300, 301 to 750, 751 to 1300, and >1300 mL). Compared with the cohort with minimal (≤300 mL) blood loss, 1 degree of escalation (301 to 750 mL) increased the probability of developing CR-POPF. Two degrees of escalation (751 to 1300 mL) predisposed to the loss of CR-POPF development. Three degrees (>1300 mL) removal from baseline carried a significa…
Predictive risk factors for clinically relevant pancreatic fistula analyzed in 1,239 patients with pancreaticoduodenectomy: multicenter data collection as a project study of pancreatic surgery by the Japanese Society of Hepato-Biliary-Pancreatic Surgery	Manabu Kawai, Satoshi Kondo,	Journal of Hepato-Biliary-Pancreatic Sciences	2011	https://doi.org/10.1007/s00534-011-0373-x	1239	1	Retrospective	178/1061	1	CR-POPF ISGPF	YES					350/400, p=0.002	≤150 mL (10th percentile)/151– 400/401–1000/> 1000 mL (90th percentile)	8.5/13.4/15.2/16.9, p< 0.001			1		<150 REF/150–400/401–1000/> 1000: 1.41 (0.98–2.01)/2.12 (1.46–3.06)/2.36 (1.51–3.67)				<0.001	Blood loss was estimated by the attending surgeon after consultation with the staff anesthesiologist	There is a 37% increase in CR-POPF rate (15.7%–21.6%) when blood loss exceeds the median.
Risk factors for postoperative pancreatic fistula after pancreaticoduodenectomy: the significance of the ratio of the main pancreatic duct to the pancreas body as a predictor of leakage	N Akamatsu, Y Sugawara, D Hashimoto	Journal of Hepato-Biliary-Pancreatic Sciences	2010	https://doi.org/10.1007/s00534-009-0248-6	122	1	Retrospective	33/89	1	POPF ISGPF NO CR mention POPF inlcude A grade too	YES					na					1		400/401-700/701-1000/>1000: 1.59 (1.06-2.36)/2.51 (1.13-5.59)/3.99 (1.20-13.1)				0.024	NA	Independent logistic regression analysis demonstrated that IBL > 1000 mL had the most significant impact, predisposing patients to nearly a 6-fold increase in fistula development (OR 5.60 (1.65-18.98=, p=0.006). Each unit of BL, measured in 300-mL increments, beyond a standard 400 mL, predisposed patients to roughly a 60% increase in fistula development. This standard estimate of 400 mL is also a…
Risk prediction for development of pancreatic fistula using the ISGPF classification scheme	WB Pratt, MP Callery, CM Vollmer Jr	World Journal of Surgery	2008	https://doi.org/10.1007/s00268-007-9388-5	233	1			1	CR-POPF ISGPF	YES	350		>1000: 6.4%		na	1000	≥1000: 4% in no-POPF, 19% in POPF/<1000: 96% in no-POPF, 81% in POPF			1		8.67 (1.69–44.53)				0.01	NA	Excessive BL was the most significant factor predisposing patients to CR-POPF, and it seldom occurred in ‘‘No Fistula’’ or grade A patients. Although our univariate and multivariate analyses demonstrate that BL≥1,000 ml is associated with CR-POPF, it remains unclear whether this is an acceptable threshold. In our hands, median blood loss is 350 ml, and blood loss exceeding 1,000 ml represents a s…

## Sheet: Tables
	TABLE 1. Characteristics of the Included Studies
	Characteristics		N (%)
	Year
		2010-2015	6 (23)
		2016-2025	20 (77)
	Study Type
		Retrospective	23 (88)
		Prospective	3 (12)
	PANCREATIC SURGERY (N=26)
	Resection Type
		PD	20 (77)
		DP	5 (19)
		Both	1 (4)
	POPF definition
		ISGPF	14 (54)
		ISGPS	12 (46)
	PATIENTS (N=13108)
	CR-POPF
		Yes	2633 (20)
		No	10385 (80)
